# Supplementary material for: Some Aspects of Development and Histological Structure of the Visual System of Nothobranchius Guentheri
Source: Animals (Basel). 2021 Sep 21;11(9):2755. doi: 10.3390/ani11092755 (PMC8470241; doi:10.3390/ani11092755)
Supplement: Supplementary file 1 [file animals-11-02755-s001.zip]

Archive with 1 entries (1 files):
- animals-1384846-supplementary.pdf
